# Supplementary material for: α‐Glucosidase Inhibitory Potential of Citrus reticulata Peel‐Derived Flavonoids—A Prelude for the Management of Type 2 Diabetes
Source: Food Sci Nutr. 2026 Feb 1;14(2):e71499. doi: 10.1002/fsn3.71499 (PMC12862097; doi:10.1002/fsn3.71499)
Supplement: Supplementary file 1 — Data S1: fsn371499‐sup‐0001‐Supinfo.zip. [file FSN3-14-e71499-s001.zip]

Archive with 2 entries (2 files):
- fsn371499-sup-0002-FigureS1-S6-TableS1-S2@Supplementary material_6695486_Revised.pdf
- fsn371499-sup-0001-FigureS1-S6-TableS1-S2@Supplementary material_21JULY25_JFB.docx
